# Supplementary material for: Prenatal Delta-9-Tetrahydrocannabinol Exposure Induces Transcriptional Alterations in Dopaminergic System with Associated Electrophysiological Dysregulation in the Prefrontal Cortex of Adolescent Rats
Source: Cells. 2025 Jun 14;14(12):904. doi: 10.3390/cells14120904 (PMC12191062; doi:10.3390/cells14120904)
Supplement: Supplementary file 1 [file cells-14-00904-s001.zip]

Archive with 1 entries (1 files):
- cells-3608349-supplementary.pdf
